# Supplementary material for: High-Performance Porous Supports Based on Hydroxyl-Terminated Polysulfone and CO2/CO-Selective Composite Membranes
Source: Polymers (Basel). 2024 Dec 10;16(24):3453. doi: 10.3390/polym16243453 (PMC11680076; doi:10.3390/polym16243453)
Supplement: Supplementary file 1 [file polymers-16-03453-s001.zip]

Archive with 1 entries (1 files):
- polymers-3328676-supplementary.pdf
